# Supplementary material for: Longitudinal Adipokine and Lipid Profiles in Fabry Disease
Source: J Clin Med. 2026 Mar 20;15(6):2390. doi: 10.3390/jcm15062390 (PMC13028138; doi:10.3390/jcm15062390)
Supplement: Supplementary file 1 [file jcm-15-02390-s001.zip]

Archive with 1 entries (1 files):
- jcm-4211292-supplementary.pdf
